# Supplementary material for: A Cross-Device and Cross-OS Benchmark of Modern Web Animation Systems
Source: J Imaging. 2026 Jan 15;12(1):45. doi: 10.3390/jimaging12010045 (PMC12843483; doi:10.3390/jimaging12010045)
Supplement: Supplementary file 1 [file jimaging-12-00045-s001.zip]

Archive with 2 entries (2 files):
- average_measured_data.xlsx
- links.txt
