# Supplementary material for: A Cross-Device and Cross-OS Benchmark of Modern Web Animation Systems
Source: J Imaging. 2026 Jan 15;12(1):45. doi: 10.3390/jimaging12010045 (PMC12843483; doi:10.3390/jimaging12010045)
Supplement: Supplementary file 1 [file jimaging-12-00045-s001.zip › average_measured_data.xlsx]

## Sheet: M-D5-C-B-T
RANDOM MOVEMENT, DISTANCE 5, RANDOM COLORS, BLENDING, TRANSFORMATIONS-MAX
		10			100			500			1000			5000			10000			50000			100000			1000000
DEVICE	CPU	GPU	FPS	CPU	GPU	FPS	CPU	GPU	FPS	CPU	GPU	FPS	CPU	GPU	FPS	CPU	GPU	FPS	CPU	GPU	FPS	CPU	GPU	FPS	CPU	GPU	FPS
WIN 1
HTML/CSS	1.1	1,5	114	25,2	10,6	93	13,5	29	49	82,7	45	42	100	56	32	100	53,6	20,4
SVG/CSS	8.5	3,9	120	17.6	8.2	108	86.1	23.5	46.8	96.3	25.7	43.2	99	26	22.8	99	23.6	12
HTML/JS	16.4	8.5	120	37.8	15.3	120	84	15.3	120	96.2	18.7	120	99.8	13.6	33.6	100	13.6	18
SVG/JS	12.1	6.8	120	27.3	11.9	120	63.7	11.9	120	61.2	16.4	104.4	100	11	44.4	100	11	25.2
CANVAS/JS	7.6	3.1	120	11.4	3.1	120	27.5	3.1	120	49.3	3.1	120	97.6	3.1	78	98.8	3.1	44.4
CANVAS/WEBGL	7.3	3.1	120	10.1	3.1	120	19.5	3.1	120	30.7	3.1	120	61	3.1	120	77.7	3.1	120
MAC
HTML/CSS	7.7	1.5	120	11.2	8.8	120	83	19	68.4	99.6	35.3	38.4	100	48.5	24	100	47.3	15.6
SVG/CSS	5.5	1.5	120	10.5	7.1	120	82.5	17.6	67.2	98.6	33.5	38.4	100	67.5	13.2	100	68.4	9.6
HTML/JS	15.1	3.4	120	29.6	5.9	120	41.3	5.6	120	52.4	14.7	120	100	9.2	64.8	100	11.6	32.4
SVG/JS	15	5.4	120	31.7	6.6	120	38.7	6.6	120	51.4	9.9	120	100	6.7	78	100	5.3	45.6
CANVAS/JS	5.8	0.7	120	12.2	0.7	120	28.4	0.7	120	31.1	0.7	120	56	0.7	120	98.8	0.7	115.2				100	5	9.6
CANVAS/WEBGL	6.8	0.7	120	12.6	0.7	120	28.2	0.7	120	28.1	0.7	120	44.5	0.7	120	56.8	0.7	120				100	0.6	50.4	100	0.6	4.8
LINUX
HTML/CSS	0.1	3.6	60	0.1	9.8	60	87.6	25.7	54.6	98.7	37.7	50.4	100	52.3	21	100	53.6	9	100	/	0
SVG/CSS	9.7	3.4	60	18.7	7.9	58.8	74.3	19.6	34.8	95.2	36.2	18.6	98.6	56.8	4.8	100	54.7	3	100	/	0
HTML/JS	11.5	17.7	60	35.6	28.4	60	66.1	43.3	60	96.2	41	27.6	100	53.1	7.8	100	56	6	100	/	0
SVG/JS	11.1	11.8	60	34.4	17.7	60	48.7	27.3	60	64.7	35.6	60	100	29.7	28.2	100	29.7	16.2	100	/	0
CANVAS/JS	3.2	2.9	60	6.6	2.9	60	16.2	2.9	60	24.9	2.9	60	53.7	3	60	99.8	3	48.6	100	23.6	3	100	20.2	1.8
CANVAS/WEBGL	3.9	2.9	60	7.5	2.9	60	18.4	2.9	58.8	31.7	2.9	60	64.1	2.9	60	51.6	2.9	60	99.7	2.9	46.8	99.9	2.5	28.8
MOBILE
iOS
HTML/CSS			60			60			55.72			25.17			9.63			3.15
SVG/CSS			60			60			60			60			60			22.7
HTML/JS			60			60			60			60			60			28.35
SVG/JS			60			60			60			60			60			24.5
CANVAS/JS			60			60			60			60			60			57
CANVAS/WEBGL			60			60			60			60			60			60
Android
HTML/CSS			60			46.62			13.47			21.64			1.07			0.44
SVG/CSS			60			55.27			10.68			5.56			2.96			2.35
HTML/JS			60			60			60			40.48			8.6			4.78
SVG/JS			60			60			57.22			40.46			9.87			5.47
CANVAS/JS			60			60			60			60			37.51			19.41			1.97			1.17
CANVAS/WEBGL			60			60			60			60			49.34			40.76			31.07			19.74
iPhone 5			405 not allowed taj je ipak prestar

## Sheet: M-D5-C-B
RANDOM MOVEMENT, DISTANCE 5, RANDOM COLORS, BLENDING
		10			100			500			1000			5000			10000			50000			100000		1000000
DEVICE	CPU	GPU	FPS	CPU	GPU	FPS	CPU	GPU	FPS	CPU	GPU	FPS	CPU	GPU	FPS	CPU	GPU	FPS	CPU	GPU	FPS	CPU	GPU	FPS	CPU	GPU	FPS
WIN 1
HTML/CSS	9.8	6,8	120	33	15,3	120	88,5	15,3	120	100	13,6	73,2	100	10,2	26,4	100	10,2	10,8
SVG/CSS	9.1	5.1	120	22	8.5	120	54	11.9	120	96	11.9	117.6	100	11.9	32.4	100	11.9	15.6
HTML/JS	14	6.8	120	33	10.2	120	62.2	15.3	120	97.3	13.6	84	100	13.6	15.6	100	13.6	18
SVG/JS	8.9	6.3	117	27.7	11	120	76.4	11	108	85.4	14.2	110.4	100	11	44.4	100	11	26.4
CANVAS/JS	6.4	3.1	120	10.8	3.1	120	27.8	3.1	120	50.4	3.1	120	98.5	3.1	75.6	98.3	3.1	44.4
CANVAS/WEBGL	11.9	3.1	120	10.1	3.1	120	21.8	3.1	120	28.6	3.1	120	53.7	3.1	120	78.8	3.1	120
MAC
HTML/CSS	16.3	5.5	120	30.4	6.3	120	44.1	4.3	120	69.3	6.8	120	100	7.9	40.8	100	7.9	21.6	100	7.6	3.6			1.2
SVG/CSS	11.8	3.3	120	28.8	4	120	36.3	4	120	48.6	6	120	100	5.3	54	100	5.3	30		5.3	4.8
HTML/JS	14.4	3.4	120	30	7.7	120	41.6	6.4	120	54.3	12	120	100	8.9	68.4	100	11.3	33.6		9.2	4.8
SVG/JS	13.8	5.4	120	29.4	6.7	120	39.4	4	120	57.3	5.9	120	100	7.9	75.6	100	5.3	45.6		5.2	9.6
CANVAS/JS	6.4	0.7	120	11.8	0.7	120	30.9	0.7	120	29.2	0.7	120	55.8	0.7	120	99.4	0.7	114	100	0.7	33.6		5.5	9.6
CANVAS/WEBGL	6.7	0.7	120	13.7	0.7	120	22.9	0.7	120	28.6	0.7	120	46.4	0.7	120	55.5	0.7	120	100	0.7	80.4		0.7	48			4.8
LINUX
HTML/CSS	11.2	11.8	60	33.4	20.3	60	81	24.4	60	100	33.5	52.2	100	47.2	13.8	100	47.2	7.2	100	/	0
SVG/CSS	8.4	8.8	60	33.1	8.8	60	52.4	17.8	60	61.9	17.8	60	100	29.5	27	100	29.7	14.4	100	/	0
HTML/JS	11.5	5.9	60	40.1	24.4	60	96.4	28.8	51.2	100	39.4	53.4	100	56	7.8	100	53.1	5.4	100	/	0
SVG/JS	8.4	11.8	60	32.8	11.8	60	54.6	26.7	60	60.7	23.5	58.8	100	29.7	21.6	100	29.5	15.6	100	/	0
CANVAS/JS	4.1	2.9	60	5.8	2.9	60	18.9	2.9	60	26.5	2.9	60	52.2	3	60	99.5	3	45	100	23.6	3	100	20.2	1.8	100	/	/
CANVAS/WEBGL	4.3	2.9	60	8.5	2.9	60	26.4	2.9	60	31.8	2.9	60	48.5	2.9	60	49.5	2.9	60	99.5	3.5	43	99.9	2.5	28.8	100	2.5	3.6
MOBILE
iOS
HTML/CSS			60			60			60			60			55			25
SVG/CSS			60			60			60			60			60			33.63
HTML/JS			60			60			60			60			60			29.82
SVG/JS			60			60			60			60			60			23.53
CANVAS/JS			60			60			60			60			60			60
CANVAS/WEBGL			60			60			60			60			60			60
Android
HTML/CSS			60			60			60			43.45			8.74			4.12
SVG/CSS			60			60			60			58.23			12.83			6.11
HTML/JS			60			60			60			38.48			9.12			4.93
SVG/JS			60			60			60			39.82			9.71			5.64
CANVAS/JS			60			60			60			60			39.47			20.39			1.97			1.07
CANVAS/WEBGL			60			60			60			60			60			60			34.95			19.11
generiranje			10			100			500			1000			5000		10000

## Sheet: M-D5-C-T
RANDOM MOVEMENT, DISTANCE 5, RANDOM COLORS, TRANSFORMATIONS
		10			100			500			1000			5000			10000			50000			100000
	CPU	GPU	FPS	CPU	GPU	FPS	CPU	GPU	FPS	CPU	GPU	FPS	CPU	GPU	FPS	CPU	GPU	FPS	CPU	GPU	FPS	CPU	GPU	FPS
WIN 1
HTML/CSS	1,2	3,9	114	3,4	20,2	109,2	11,5	32,7	66	24,2	24,9	66	82,4	22,8	32,4	0,2_100	15,7	7,2
SVG/CSS	9.8	3.9	120	17.7	8.3	90	84.4	24	48	96	25.8	44.4	98.4	24.6	22.8	100	25.6	6
HTML/JS	12.5	6.8	120	31.5	10.2	118	70	15.3	120	97.7	20.4	115	100	13.6	33.6	100	13.6	19.2
SVG/JS	7.8	6.3	98.4	18.6	11	98.4	46	11	93.6	66.4	14.2	68	100	11	27.6	100	11	25.2
CANVAS/JS	6.4	3.1	120	10.2	3.1	120	28.6	3.1	120	50	3.1	118.8	98.6	3.1	73.2	99	3.1	45.6
CANVAS/WEBGL	7.3	3.1	120	6.4	4.1	120	19.4	4.1	120	34.3	4.1	120	52.5	4.1	120	75.9	4.1	120
MAC
HTML/CSS	4.3	1.5	120	10.1	11.3	120	82.2	19.2	68.4	99	35.6	38.4	100	47.6	22.8	98.7	48.5	14.4			1.2
SVG/CSS	7.2	1.3	120	9.6	8.6	120	84.5	17.6	67.2	99.3	33.7	37.2	100	67.7	13.2	100	67.8	9.6
HTML/JS	13.6	3.4	120	27.7	7.3	120	39.8	5.6	120	65	8.1	120	100	11	63.6	97.6	11.6	32.4
SVG/JS	13.2	5.4	120	29.4	5.3	120	37.4	4	120	64	9.9	120	100	5.5	75.6	100	5.5	45.6
CANVAS/JS	5.2	0.7	120	11.7	0.7	120	26.6	0.7	120	29.6	0.7	120	53.7	0.7	120	98.5	0.7	116.4	100	0.7	39.6
CANVAS/WEBGL	5.7	0.7	120	11.4	0.7	120	23.5	0.7	120	28.5	0.7	120	45.8	0.7	120	56	0.7	120	100	0.7	79.2	100	0.7	6
LINUX
HTML/CSS	0.1	3	60	4.5	9.1	58.8	74.3	23.6	40.2	98.6	35.2	34.2	100	43.9	12.6	100	42.1	6.6	100	47.7	0
SVG/CSS	5.5	3	60	11.9	9.3	58.8	79.1	19.6	31.8	92.7	35.6	15.6	100	47.8	4.8	100	47.1	3.6
HTML/JS	8.9	16.2	60	38.2	22.1	60	97.3	27.8	46.2	97.7	40.2	22.8	99.8	47.2	7.8	100	47.3	6
SVG/JS	8.6	16.2	60	26.8	16.2	60	41.2	16.2	60	68.8	21.6	58.8	100	27	22.2	100	27	13.8
CANVAS/JS	3.3	2.7	60	6.4	2.7	60	13.2	2.7	60	27.4	2.7	60	74.3	2.7	58.8	99.2	2.7	35.4	100	27	3
CANVAS/WEBGL	2.6	2.7	60	7.3	2.7	60	21.2	2.7	60	44.4	2.7	60	97.7	2.7	57.6	99.8	2.7	46.2	99.9	2.7	43.8	100	6.1	0
MOBILE
iOS
HTML/CSS			60			60			28.74			19.65			11.3			6.76
SVG/CSS			60			60			60			60			53			40.28
HTML/JS			60			60			60			60			60			31.88
SVG/JS			60			60			60			60			58			36.4
CANVAS/JS			60			60			60			60			60			60
CANVAS/WEBGL			60			60			60			60			60			60
Android
HTML/CSS			60			30.6			5.93			5.16			2.08			1.44
SVG/CSS			60			32.58			6.2			5.39			5.09			3.82
HTML/JS			60			60			60			38.83			9.26			5.01
SVG/JS			60			60			60			42.44			9.41			5.56
CANVAS/JS			60			60			60			60			40.47			19.41			1.8			1.17
CANVAS/WEBGL			60			60			60			60			60			60			33.57			18.76
			10			100			500			1000			5000			10000

## Sheet: M-D5-C
RANDOM MOVEMENT, DISTANCE 5, RANDOM COLORS
		10			100			500			1000			5000			10000			50000			100000			1000000
DEVICE	CPU	GPU	FPS	CPU	GPU	FPS	CPU	GPU	FPS	CPU	GPU	FPS	CPU	GPU	FPS	CPU	GPU	FPS	CPU	GPU	FPS	CPU	GPU	FPS			FPS
WIN 1
HTML/CSS	8	6,8	120	33,6	10,2	120	75	13,5	120	99,8	10,2	84	100	10,2	21,6	100	10,2	8,4
SVG/CSS	9	6.8	120	25	6.8	120	54	11.9	120	97	11.9	117.6	100	11.9	30	100	11.9	15.6
HTML/JS	13.4	6.8	120	32.9	10.2	120	73	10.2	120	98.5	13.6	85	100	13.6	40.8	100	13.6	19.2
SVG/JS	8	11	97.2	18.8	11	98.4	65.7	11	120	90	14.2	110	100	11	45.6	100	11	26.4
CANVAS/JS	6.4	3.1	120	12	3.1	120	29.3	3.1	120	50	3.1	120	98.5	3.1	75.6	99	3.1	44.4
CANVAS/WEBGL	7.1	4.1	120	10.7	4.1	120	20.4	4.1	120	30.3	4.1	120	56.5	4.1	120	76.8	4.1	120
MAC
HTML/CSS	4.7	2.1	120	32.5	6.9	120	48.2	4.6	120	72.4	5.9	120	100	5.6	37.2	100	5.5	21.6
SVG/CSS	10.4	3.2	120	29.4	5	120	34.4	3.8	120	47	5.6	120	100	5	56.4	100	5	30
HTML/JS	16.6	5	120	30.1	7.6	120	45.8	5.1	120	59.8	7.3	120	100	8.9	64.8	100	10.9	30
SVG/JS	15.7	5	120	30	5	120	40.5	3.8	120	50.5	5.6	120	100	5	75.6	100	5	45.6
CANVAS/JS	8.6	0.6	120	14.4	0.6	120	28.5	0.6	120	33	0.6	120	51.6	0.6	120	99.8	0.6	114
CANVAS/WEBGL	6	0.6	120	13	0.6	120	25.6	0.6	120	27.6	0.6	120	46.5	0.6	120	58.4	0.6	120
LINUX
HTML/CSS	10.7	16.2	60	32.4	27.4	60	66.1	33.4	60	95.8	33.5	52.8	100	41.9	16.2	100	43.2	7.8
SVG/CSS	5.9	10.8	60	18.9	16.2	58.8	48.1	24.3	60	82.7	21.6	60	100	27	24.6	100	27	12.6
HTML/JS	6.3	16.2	58.8	25.9	31.8	58.2	60.8	41.2	60	100	36.1	54.2	100	50	19.8	100	50	12.6
SVG/JS	7.4	16.2	60	32.1	16.2	60	63.7	16.2	60	81.5	32.4	58.2	100	27	21.2	100	27	13.2
CANVAS/JS	2.5	2.7	60	6.5	2.7	60	15.6	2.7	60	30.2	2.7	60	97.5	2.7	55.2	99.9	2.7	43.6	100	27	3
CANVAS/WEBGL	3.8	2.7	60	6.6	2.7	60	20.5	2.7	60	34.7	2.7	60	41.3	2.7	60	53.3	2.7	60	99.9	2.7	46.2	100	2.7	4.2
MOBILE
iOS
HTML/CSS			60			60			60			60			56			26.52						1.5
SVG/CSS			60			60			60			60			60			41.6						4			2,45 nema ničega
HTML/JS			60			60			60			60			60			30.5						3.17
SVG/JS			60			60			60			60			60			36.89						3.4
CANVAS/JS			60			60			60			60			60			60			7.46			3			2,45 nema ničega
CANVAS/WEBGL			60			60			60			60			60			60			36			18.5			2,45 nema ničega
Android
HTML/CSS			60			60			60			42.45			6.91			4.12
SVG/CSS			60			60			60			60			13.38			6.11
HTML/JS			60			60			60			38.49			8.6			4.3
SVG/JS			60			60			60			41.74			10.03			5.56
CANVAS/JS			60			60			60			60			39.46			20.39			2.13			1.1
CANVAS/WEBGL			60			60			60			60			60			60			36.55			19.75
			10			100			500			1000			5000			10000

## Sheet: M-D5-T
RANDOM MOVEMENT, DISTANCE 5, TRANSFORMATIONS
		10			100			500			1000			5000			10000			50000			100000
DEVICE	CPU	GPU	FPS	CPU	GPU	FPS	CPU	GPU	FPS	CPU	GPU	FPS	CPU	GPU	FPS	CPU	GPU	FPS	CPU	GPU	FPS	CPU	GPU	FPS
WIN 1
HTML/CSS
SVG/CSS
HTML/JS
SVG/JS
CANVAS/JS
CANVAS/WEBGL
MAC
HTML/CSS
SVG/CSS
HTML/JS
SVG/JS
CANVAS/JS
CANVAS/WEBGL
LINUX
HTML/CSS
SVG/CSS
HTML/JS
SVG/JS
CANVAS/JS
CANVAS/WEBGL
MOBILE
iOS
HTML/CSS
SVG/CSS
HTML/JS
SVG/JS
CANVAS/JS
CANVAS/WEBGL
Android
HTML/CSS			60			60			60			36.54			6.98			3.35
SVG/CSS			60			60			60			60			16.24			7.19
HTML/JS			60			60			60			41.77			9.12			5.02
SVG/JS			60			60			60			42.45			10.35			5.56
CANVAS/JS			60			60			60			60			60			60
CANVAS/WEBGL			60			60			60			60			60			60
			10			100			500			1000			5000			10000
RANDOM MOVEMENT, DISTANCE 5, TRANSFORMATIONS

## Sheet: M-D5
RANDOM MOVEMENT, DISTANCE 5
		10			100			500			1000			5000			10000			50000			100000
DEVICE	CPU	GPU	FPS	CPU	GPU	FPS	CPU	GPU	FPS	CPU	GPU	FPS	CPU	GPU	FPS	CPU	GPU	FPS	CPU	GPU	FPS	CPU	GPU	FPS
WIN 1
HTML/CSS
SVG/CSS
HTML/JS
SVG/JS
CANVAS/JS
CANVAS/WEBGL
MAC
HTML/CSS
SVG/CSS
HTML/JS
SVG/JS
CANVAS/JS
CANVAS/WEBGL
LINUX
HTML/CSS
SVG/CSS
HTML/JS
SVG/JS
CANVAS/JS
CANVAS/WEBGL
MOBILE
iOS
HTML/CSS
SVG/CSS
HTML/JS
SVG/JS
CANVAS/JS
CANVAS/WEBGL
Android
HTML/CSS			60			60			60			48.38			10.35			4.82
SVG/CSS			60			60			60			60			15.8			8.09
HTML/JS			60			60			60			41.48			8.99			4.86
SVG/JS			60			60			60			41.78			10.35			5.65
CANVAS/JS			60			60			60			60			60			60
CANVAS/WEBGL			60			60			60			60			60			60
			10			100			500			1000			5000			10000
RANDOM MOVEMENT, DISTANCE 5

## Sheet: _-_-T
TRANSFORMATIONS
		10			100			500			1000			5000			10000			50000			100000
DEVICE	CPU	GPU	FPS	CPU	GPU	FPS	CPU	GPU	FPS	CPU	GPU	FPS	CPU	GPU	FPS	CPU	GPU	FPS	CPU	GPU	FPS	CPU	GPU	FPS
WIN 1
HTML/CSS
SVG/CSS
HTML/JS
SVG/JS
CANVAS/JS
CANVAS/WEBGL
MAC
HTML/CSS
SVG/CSS
HTML/JS
SVG/JS
CANVAS/JS
CANVAS/WEBGL
LINUX
HTML/CSS
SVG/CSS
HTML/JS
SVG/JS
CANVAS/JS
CANVAS/WEBGL
MOBILE
iOS
HTML/CSS			60			60			60			60			60			55
SVG/CSS			60			60			60			60			60			51
HTML/JS			60			60			60			60			60			46
SVG/JS			60			60			60			60			60			52
CANVAS/JS			60			60			60			60			60			60
CANVAS/WEBGL			60			60			60			60			60			60
Android
HTML/CSS			60			60			60			43.69			7.77			2.91
SVG/CSS			60			60			60			60			14.57			7.53
HTML/JS			60			60			60			42.43			9.26			4.94
SVG/JS			60			60			60			48.37			11.12			5.73
CANVAS/JS			60			60			60			60			60			60
CANVAS/WEBGL			60			60			60			60			60			60
			10			100			500			1000			5000			10000

## Sheet: _-_-_
(NO OPTIONS)
		10			100			500			1000			5000			10000			50000			100000
DEVICE	CPU	GPU	FPS	CPU	GPU	FPS	CPU	GPU	FPS	CPU	GPU	FPS	CPU	GPU	FPS	CPU	GPU	FPS	CPU	GPU	FPS	CPU	GPU	FPS
WIN 1
HTML/CSS
SVG/CSS
HTML/JS
SVG/JS
CANVAS/JS
CANVAS/WEBGL
MAC
HTML/CSS
SVG/CSS
HTML/JS
SVG/JS
CANVAS/JS
CANVAS/WEBGL
LINUX
HTML/CSS
SVG/CSS
HTML/JS
SVG/JS
CANVAS/JS
CANVAS/WEBGL
MOBILE
iOS
HTML/CSS
SVG/CSS
HTML/JS
SVG/JS
CANVAS/JS
CANVAS/WEBGL
Android
HTML/CSS			60			60			60			48.56			9.71			4.86
SVG/CSS			60			60			60			60			15.05			7.82
HTML/JS			60			60			60			42.45			9.55			5.16
SVG/JS			60			60			60			47.36			10.85			5.65
CANVAS/JS			60			60			60			60			60			60
CANVAS/WEBGL			60			60			60			60			60			60
			10			100			500			1000			5000			10000

## Sheet: Računala
Računalo			CPU					GPU						Mem	Monitor
Šifra uređaja	Naziv uređaja	OS	Naziv uređaja	Broj jezgri	Log. proc.	Clock (GHz)	Cache (MB)	Naziv uređaja	Broj jezgri	Freq. (GHz)	VRAM (GB)	OpenGL	CUDA	RAM (GB)	Freq (Hz)
Win1	ASUS Zenbook UX8402ZE	Win11 25H2	12th Gen Intel i9-12900H	14	20	3.8	24	Nvidia GeForce RTX 3050Ti	2560	7.35	4	4.6	8.6	32	120
Linux	Lenovo ThinkPad T14	Pop!_OS 24.04 LTS x86_64	11th Gen Intel i7-1165G7	4	8	2.8	12	Intel TigerLake-LP GT2	96	1.3		4.6	0	48	60
Mac	Mac Mini (16,10)	MacOS Tahoe	Apple M4	10										16	120
iOS	iPhone 17 Pro	iOS 26.1	A19 Pro	6				A19 Pro	6					12	60
Android	Galaxy A52s 5G	Android 14	Snapdragon 778G 5G	8		2.4		Adreno 642L				3.2		8	60
